# Supplementary material for: Discrimination of Methicillin-resistant Staphylococcus aureus by MALDI-TOF Mass Spectrometry with Machine Learning Techniques in Patients with Staphylococcus aureus Bacteremia
Source: Pathogens. 2022 May 16;11(5):586. doi: 10.3390/pathogens11050586 (PMC9143686; doi:10.3390/pathogens11050586)
Supplement: Supplementary file 1 [file pathogens-11-00586-s001.zip]

Archive with 1 entries (1 files):
- pathogens-1661344-supplementary.pdf
